# Supplementary material for: Exploring the Role of Peripheral Macrophages in Glioma Progression: The Metabolic Significance of Cyclooxygenase-2 (COX-2)
Source: Int J Mol Sci. 2025 Jun 27;26(13):6198. doi: 10.3390/ijms26136198 (PMC12249887; doi:10.3390/ijms26136198)
Supplement: Supplementary file 1 [file ijms-26-06198-s001.zip]

Archive with 1 entries (1 files):
- ijms-3561596-supplementary.pdf
